# Supplementary material for: MicroRNA Expression Prior to Biting in a Vector Mosquito Anticipates Physiological Processes Related to Energy Utilization, Reproduction and Immunity
Source: Insects. 2023 Aug 10;14(8):700. doi: 10.3390/insects14080700 (PMC10455316; doi:10.3390/insects14080700)
Supplement: Supplementary file 1 [file insects-14-00700-s001.zip]

Archive with 5 entries (4 files):
- Marzec et al_Insects_SM.pdf
- Marzec et al_Insects_Supplemental Datafile.xlsx
- __MACOSX/
- __MACOSX/._Marzec et al_Insects_SM.docx
- __MACOSX/._Marzec et al_Insects_Supplemental Datafile.xlsx
