# Supplementary material for: MicroRNA Expression Prior to Biting in a Vector Mosquito Anticipates Physiological Processes Related to Energy Utilization, Reproduction and Immunity
Source: Insects. 2023 Aug 10;14(8):700. doi: 10.3390/insects14080700 (PMC10455316; doi:10.3390/insects14080700)
Supplement: Supplementary file 1 [file insects-14-00700-s001.zip › Marzec et al_Insects_Supplemental Datafile.xlsx]

## Sheet: Original_ReadCounts_miRNA
Original output of miRDeep2 with matched precursors and mature miRNA and read counts mapped for each of the samples (cm represents Cx. p. molestus and cp represents Cx. p. pipiens).
precursor	miRNA	cm1	cm2	cm4	cp1	cp2	cp3
cqu-bantam_MI0013610	cqu-bantam-5p_MIMAT0014420	14985	18493	25413	6097	14419	8857
cqu-bantam_MI0013610	cqu-bantam-3p_MIMAT0014421	480152	469572	762220	230795	430619	209778
cqu-let-7_MI0013570	Cpp-bantam_supercont3.65:199694e199763	757884	833302	1132446	409552	768190	601874
cqu-let-7_MI0013570	cqu-let-7-3p_MIMAT0014367	32	60	39	2	15	0
cqu-mir-1000_MI0013599	Cpp-miR-1000_supercont3.153:102798e102891:	37506	40052	49726	13101	28155	13948
cqu-mir-100_MI0013585	Cpp-miR-100_supercont3.4:271404e271484:	420048	376513	438917	169430	272496	211756
cqu-mir-100_MI0013585	cqu-miR-100-3p_MIMAT0014388	6037	7178	8582	3828	7015	4258
cqu-mir-10_MI0013600	Cpp-miR-10-3p_supercont3.12:95990e96072:	8872	8380	13850	3181	7894	6245
cqu-mir-10_MI0013600	cqu-miR-10-5p_MIMAT0014404	73999	69716	99901	26729	53788	38606
cqu-mir-1174_MI0013561	Cpp-miR-1174_supercont3.86:865891e865964:	264	3	9	4	22	3
cqu-mir-1175_MI0013587	Cpp-miR-117_supercont3.86:866106e866187:	231	28	22	2	13	2
cqu-mir-1175_MI0013587	cqu-miR-1175-3p_MIMAT0014391	69	0	0	0	1	0
cqu-mir-11_MI0013601	Cpp-miR-11-3p_supercont3.153:639659e639743:	284749	261474	449673	113468	240138	134456
cqu-mir-11_MI0013601	cqu-miR-11-5p_MIMAT0014406	17749	21347	33973	12139	17896	11848
cqu-mir-124_MI0013565	Cpp-miR-124_supercont3.8:2074719e2074803:	38508	51420	41887	10832	24298	15774
cqu-mir-124_MI0013565	Cpp-novel-miR12_supercont3.8:2074722e2074801:	1032	1406	1981	697	1393	784
cqu-mir-124_MI0013565	cqu-miR-124_MIMAT0014360	38508	51420	41887	10832	24298	15774
cqu-mir-125_MI0013562	Cpp-miR-125_supercont3.4:280965e281043:	128169	160108	165488	36207	81936	63091
cqu-mir-125_MI0013562	cqu-miR-125-3p_MIMAT0014356	1765	1803	2232	764	1455	1005
cqu-mir-12_MI0013591	Cpp-miR-12-3p_supercont3.153:639666e639741:	17199	19770	25068	4707	11708	7391
cqu-mir-12_MI0013591	cqu-miR-12-5p_MIMAT0014394	10	1	0	0	0	0
cqu-mir-133_MI0013625	Cpp-miR-133-3p_supercont3.1189:55672e55785:	18383	18219	10939	3136	7193	6359
cqu-mir-137_MI0013605	Cpp-miR-137-3p_supercont3.1714:27556e27636:	45937	42870	59333	15340	30995	22347
cqu-mir-13_MI0013571	Cpp-miR-13_supercont3.366:116983e117072:	183612	260470	306651	66534	158733	97079
cqu-mir-13_MI0013571	cqu-miR-13_MIMAT0014368	183612	260470	306651	66534	158733	97079
cqu-mir-14_MI0013607	Cpp-miR-14-3p_supercont3.676:52241e52327:	612287	873107	1176356	233366	760944	496111
cqu-mir-184_MI0013613	Cpp-miR-184-3p_supercont3.567:240302e240382:	912419	1052961	1224526	537356	761614	561957
cqu-mir-1889_MI0013628	Cpp-miR-1889_supercont3.57:562539e562677:	334316	432626	571795	121781	269094	186570
cqu-mir-1889_MI0013628	cqu-miR-1889-3p_MIMAT0014441	2712	3294	5072	1666	2881	2225
cqu-mir-1890_MI0013615	Cpp-miR-1890_supercont3.64:982778e982862:	8778	8471	12592	2823	6405	3742
cqu-mir-1890_MI0013615	Cpp-novel-miR1_supercont3.64:982778e982859:	1380	1463	2129	1497	2432	1785
cqu-mir-1891_MI0013611	Cpp-miR-1891_supercont3.829:180333e180418:	123427	225867	300757	122327	237811	187052
cqu-mir-1891_MI0013611	Cpp-novel-miR8-3p_supercont3.829:180337e180416:	28493	32947	45430	16471	27500	14315
cqu-mir-190-1_MI0013598	Cpp-miR-190-1_supercont3.181:347902e347986:	13917	8868	13158	2951	8779	5570
cqu-mir-190-2_MI0013597	Cpp-miR-190-1_supercont3.181:347902e347986:	13917	8868	13158	2951	8779	5570
cqu-mir-1_MI0013566	Cpp-miR-1-3p_supercont3.78:246202e246281:	1708026	2677067	2999592	684343	1201777	1222369
cqu-mir-210_MI0013592	Cpp-miR-210-3p_supercont3.549:157647e157724:	25272	22636	23627	6160	13792	8334
cqu-mir-210_MI0013592	cqu-miR-210-5p_MIMAT0014396	6007	7578	7611	1983	3520	2258
cqu-mir-252-1_MI0013576	Cpp-miR-252-1_supercont3.1787:6793e6867:	297019	225905	339469	111763	197450	133344
cqu-mir-252-1_MI0013576	cqu-miR-252-3p_MIMAT0014374	1355	1192	1864	720	1294	684
cqu-mir-252-2_MI0023546	Cpp-miR-252-1_supercont3.1787:6793e6867:	297019	225905	339469	111763	197450	133344
cqu-mir-252-2_MI0023546	cqu-miR-252-3p_MIMAT0014374	1355	1192	1864	720	1294	684
cqu-mir-263_MI0013593	Cpp-miR-263_supercont3.219:351799e351880:	449156	637397	770615	239069	364968	363312
cqu-mir-275_MI0013568	Cpp-miR-275_supercont3.291:329765e329845:	206428	241408	281455	64940	147320	103001
cqu-mir-275_MI0013568	cqu-miR-275_MIMAT0014364	206428	241408	281455	64940	147320	103001
cqu-mir-276-1_MI0013588	Cpp-miR-276-3p-1_supercont3.136:340857e340942:	1025651	1140371	1187112	351223	733694	550808
cqu-mir-276-1_MI0013588	cqu-miR-276-5p_MIMAT0014392	8361	11607	18012	6148	12497	6421
cqu-mir-276-2_MI0013589	Cpp-miR-276-3p-1_supercont3.136:340857e340942:	1025752	1140418	1187150	351295	733816	550897
cqu-mir-276-2_MI0013589	cqu-miR-276-5p_MIMAT0014392	36422	45213	59589	14233	32743	16296
cqu-mir-276-3_MI0013590	Cpp-miR-276-3p-1_supercont3.136:340857e340942:	1025651	1140371	1187112	351223	733694	550808
cqu-mir-276-3_MI0013590	cqu-miR-276-5p_MIMAT0014392	8361	11607	18012	6148	12497	6421
cqu-mir-277_MI0013574	Cpp-miR-277_supercont3.36:1153726e1153817:	347966	363656	563202	112883	249505	181193
cqu-mir-277_MI0013574	cqu-miR-277_MIMAT0014371	347966	363656	563202	112883	249505	181193
cqu-mir-278_MI0013578	Cpp-miR-278-3p_supercont3.16:1026152e1026243:	44711	35778	59714	15138	33680	15559
cqu-mir-279_MI0013608	Cpp-miR-279-3p_supercont3.19:1441114e1441197:	217899	252916	378219	66722	155460	111682
cqu-mir-279_MI0013608	cqu-miR-279-5p_MIMAT0014417	393	505	556	176	352	205
cqu-mir-281-1_MI0013564	Cpp-miR-281-1_supercont3.1661:13247e13325:√æ	18999	9045	10714	4582	6517	4775
cqu-mir-281-1_MI0013564	cqu-miR-281-3p_MIMAT0014359	13574	5390	7231	1819	3705	2160
cqu-mir-281-2_MI0023547	Cpp-miR-281-1_supercont3.1661:13247e13325:√æ	18999	9045	10714	4582	6517	4775
cqu-mir-281-2_MI0023547	cqu-miR-281-3p_MIMAT0014359	13574	5390	7231	1819	3705	2160
cqu-mir-283_MI0013580	Cpp-miR-283_supercont3.57:559440e559549:√æ	32633	23421	33290	6193	12433	6062
cqu-mir-283_MI0013580	Cpp-novel-miR17-3p_supercont3.57:559449e559540:	0	8	0	0	0	0
cqu-mir-285_MI0013603	Cpp-miR-285-3p_supercont3.98:262280e262362:	810307	822536	1225716	268125	621414	519818
cqu-mir-285_MI0013603	cqu-miR-285-5p_MIMAT0014410	896	674	1184	190	524	396
cqu-mir-2941-1_MI0013622	Cpp-miR-2941-3p-1_supercont3.5:753632e753715:	1337	909	626	75	54	79
cqu-mir-2941-1_MI0013622	cqu-miR-2941-1-5p_MIMAT0014434	25	0	0	0	0	0
cqu-mir-2941-2_MI0013623	Cpp-miR-2941-3p-1_supercont3.5:753632e753715:	1337	909	626	75	54	79
cqu-mir-2941-2_MI0013623	cqu-miR-2941-2-5p_MIMAT0016971	0	0	0	0	0	0
cqu-mir-2951_MI0013621	Cpp-miR-2951-1_supercont3.1464:4408e4477:	109067	142603	229301	43646	87264	77923
cqu-mir-2951_MI0013621	cqu-miR-2951-5p_MIMAT0014432	108792	141602	228381	42932	86276	76451
cqu-mir-2951_MI0013621	cqu-miR-2951-3p_MIMAT0014433	150616	201899	281950	46656	111016	88423
cqu-mir-2952_MI0013624	Cpp-miR-2952-3p_supercont3.5:753920e753983:	803	883	575	37	42	15
cqu-mir-2_MI0013604	Cpp-miR-2-3p-1_supercont3.366:116579e116662:	232903	298481	375950	92709	171127	98740
cqu-mir-2_MI0013604	Cpp-miR-2-3p-2_supercont3.366:116853e116935:	232903	298481	375950	92709	171127	98740
cqu-mir-305_MI0013582	Cpp-miR-305_supercont3.291:339122e339204:	3448	3114	4392	928	1887	1259
cqu-mir-305_MI0013582	cqu-miR-305-5p_MIMAT0014382	3448	3114	4392	928	1887	1259
cqu-mir-305_MI0013582	cqu-miR-305-3p_MIMAT0014383	6024	5595	8694	3512	5908	3985
cqu-mir-306_MI0013626	Cpp-miR-306_supercont3.83:80431e80502:	142382	143264	241227	60979	129774	62186
cqu-mir-308_MI0013618	cqu-miR-308_MIMAT0014429	143	96	111	18	64	51
cqu-mir-309_MI0013631	Cpp-miR-309-3p_supercont3.145:66026e66116:	82	453	78	9	35	36
cqu-mir-315_MI0013569	Cpp-miR-315_supercont3.438:61916e61999:	32667	26932	40189	8914	25572	10846
cqu-mir-315_MI0013569	cqu-miR-315_MIMAT0014365	32667	26932	40189	8914	25572	10846
cqu-mir-316_MI0013629	Cpp-miR-316_supercont3.496:152458e152539:	3255	5115	6239	1697	3788	2725
cqu-mir-317-1_MI0013583	Cpp-miR-317-3p-1_supercont3.36:1133161e1133241:	253064	283906	374108	87832	193038	133014
cqu-mir-317-1_MI0013583	cqu-miR-317-5p_MIMAT0014384	380	561	506	152	396	213
cqu-mir-317-2_MI0023548	Cpp-miR-317-3p-1_supercont3.36:1133161e1133241:	253064	283906	374108	87832	193038	133014
cqu-mir-317-2_MI0023548	cqu-miR-317-5p_MIMAT0014384	380	561	506	152	396	213
cqu-mir-31_MI0013614	Cpp-miR-31_supercont3.559:256532e256609:	18045	20281	26372	7620	13526	12681
cqu-mir-31_MI0013614	cqu-miR-31-3p_MIMAT0014426	2605	3145	4196	1179	2672	1538
cqu-mir-33_MI0013620	Cpp-miR-33_supercont3.1258:69328e69403:	100	28	128	1	122	34
cqu-mir-375-1_MI0013630	Cpp-miR-375-1_supercont3.4:25124e25212:	76	128	61	79	45	46
cqu-mir-375-2_MI0023549	Cpp-miR-375-1_supercont3.4:25124e25212:	76	128	61	79	45	46
cqu-mir-71_MI0013596	Cpp-miR-71_supercont3.366:117493e117583:	71503	93549	121830	37014	68330	56431
cqu-mir-71_MI0013596	cqu-miR-71-3p_MIMAT0014401	70854	98997	130569	21333	58401	34054
cqu-mir-79_MI0013619	Cpp-miR-79-3p_supercont3.83:80579e80662:	1965	1545	2077	694	1195	809
cqu-mir-79_MI0013619	cqu-miR-79_MIMAT0014430	207	254	221	66	91	61
cqu-mir-7_MI0013612	Cpp-miR-7_supercont3.1:3357343e3357422:	1731832	2143425	3013255	972037	1867032	1229122
cqu-mir-87_MI0013627	Cpp-miR-87_supercont3.431:379743e379819:	110279	194728	260225	65405	145815	108660
cqu-mir-8_MI0013602	Cpp-miR-8_supercont3.40:815854e815935:	486365	374847	490603	152812	291752	225368
cqu-mir-8_MI0013602	cqu-miR-8-5p_MIMAT0014408	81254	102225	159180	23298	39472	29193
cqu-mir-8_MI0013602	cqu-miR-8-3p_MIMAT0014409	486365	374847	490603	152812	291752	225368
cqu-mir-92_MI0013594	Cpp-miR-92a_supercont3.722:174902e174982:	10060	10331	12828	1914	4415	3583
cqu-mir-932_MI0013606	Cpp-miR-932-3p_supercont3.261:301401e301481:	29625	39407	42805	15721	21376	19115
cqu-mir-932_MI0013606	cqu-miR-932-5p_MIMAT0014414	16979	18055	18388	3774	9270	5403
cqu-mir-957_MI0013572	Cpp-miR-957-3p_supercont3.787:29537e29622:	263669	303823	427284	140853	266896	154164
cqu-mir-957_MI0013572	Cpp-novel-miR13supercont3.787:29538e29623:	262	150	296	116	251	143
cqu-mir-965_MI0013575	Cpp-miR-965-3p_supercont3.48:484122e484208:	92	225	178	76	186	54
cqu-mir-970_MI0013579	Cpp-miR-970-3p_supercont3.495:35917e36003:	161006	145867	196978	56863	105004	85156
cqu-mir-980_MI0013617	cqu-miR-980_MIMAT0014428	1510	1227	1907	207	738	454
cqu-mir-981_MI0013584	Cpp-miR-981_supercont3.431:151310e151408:	62191	40905	49332	18165	37752	20838
cqu-mir-988_MI0013567	Cpp-miR-988-3p_supercont3.791:14282e14361:	3581	5222	4632	1535	3180	2097
cqu-mir-988_MI0013567	cqu-miR-988-5p_MIMAT0014362	545	635	1020	289	601	463
cqu-mir-989_MI0013586	Cpp-miR-989-3p_supercont3.315:321306e321394:	4959	887	301	98	198	83
cqu-mir-993_MI0013577	Cpp-miR-993_supercont3.12:55477e55565:	177	322	162	40	65	113
cqu-mir-993_MI0013577	cqu-miR-993-3p_MIMAT0014376	890	905	1439	257	684	514
cqu-mir-996_MI0013609	Cpp-miR-996_supercont3.19:1437000e1437085:	842	1401	1739	523	1182	695
cqu-mir-998_MI0013632	Cpp-novel-miR4_supercont3.153:639486e639575:	297	153	452	605	795	747
cqu-mir-998_MI0013632	cqu-miR-998_MIMAT0014445	57109	65114	79353	19832	43447	27569
cqu-mir-999_MI0013573	Cpp-miR-999-3p_supercont3.14:96865e96948:	1170545	888781	1402934	371652	728448	352108
cqu-mir-9_MI0013581	cqu-miR-9-3p_MIMAT0014381	2781	2634	3552	766	1588	1366
cqu-mir-9_MI0013581	cqu-miR-9-5p_MIMAT0014380	35300	27811	41554	10811	23253	13797
cqu-mir-iab-4_MI0013563	Cpp-miR-iab-4_supercont3.12:681153e681228:	9	1	0	0	0	0

## Sheet: ReadCounts_per_miRNA
Counts of reads mapped to miRNAs for each sample (cm represents Cx. p. molestus and cp represents Cx. p. pipiens) as the output from miRDeep2. This subset of read counts was subsetted from the original based on removing duplicated row counts (see methods).
miRNA	cm1	cm2	cm4	cp1	cp2	cp3
Cpp-bantam_supercont3.65:199694e199763	757884	833302	1132446	409552	768190	601874
Cpp-miR-1-3p_supercont3.78:246202e246281:	1708026	2677067	2999592	684343	1201777	1222369
Cpp-miR-10-3p_supercont3.12:95990e96072:	8872	8380	13850	3181	7894	6245
Cpp-miR-100_supercont3.4:271404e271484:	420048	376513	438917	169430	272496	211756
Cpp-miR-1000_supercont3.153:102798e102891:	37506	40052	49726	13101	28155	13948
Cpp-miR-11-3p_supercont3.153:639659e639743:	284749	261474	449673	113468	240138	134456
Cpp-miR-117_supercont3.86:866106e866187:	231	28	22	2	13	2
Cpp-miR-1174_supercont3.86:865891e865964:	264	3	9	4	22	3
Cpp-miR-12-3p_supercont3.153:639666e639741:	17199	19770	25068	4707	11708	7391
Cpp-miR-125_supercont3.4:280965e281043:	128169	160108	165488	36207	81936	63091
Cpp-miR-133-3p_supercont3.1189:55672e55785:	18383	18219	10939	3136	7193	6359
Cpp-miR-137-3p_supercont3.1714:27556e27636:	45937	42870	59333	15340	30995	22347
Cpp-miR-14-3p_supercont3.676:52241e52327:	612287	873107	1176356	233366	760944	496111
Cpp-miR-184-3p_supercont3.567:240302e240382:	912419	1052961	1224526	537356	761614	561957
Cpp-miR-1889_supercont3.57:562539e562677:	334316	432626	571795	121781	269094	186570
Cpp-miR-1890_supercont3.64:982778e982862:	8778	8471	12592	2823	6405	3742
Cpp-miR-1891_supercont3.829:180333e180418:	123427	225867	300757	122327	237811	187052
Cpp-miR-190-1_supercont3.181:347902e347986:	13917	8868	13158	2951	8779	5570
Cpp-miR-2-3p-1_supercont3.366:116579e116662:	232903	298481	375950	92709	171127	98740
Cpp-miR-210-3p_supercont3.549:157647e157724:	25272	22636	23627	6160	13792	8334
Cpp-miR-252-1_supercont3.1787:6793e6867:	297019	225905	339469	111763	197450	133344
Cpp-miR-263_supercont3.219:351799e351880:	449156	637397	770615	239069	364968	363312
Cpp-miR-276-3p-1_supercont3.136:340857e340942:	1025752	1140418	1187150	351295	733816	550897
Cpp-miR-278-3p_supercont3.16:1026152e1026243:	44711	35778	59714	15138	33680	15559
Cpp-miR-279-3p_supercont3.19:1441114e1441197:	217899	252916	378219	66722	155460	111682
Cpp-miR-281-1_supercont3.1661:13247e13325:√æ	18999	9045	10714	4582	6517	4775
Cpp-miR-283_supercont3.57:559440e559549:√æ	32633	23421	33290	6193	12433	6062
Cpp-miR-285-3p_supercont3.98:262280e262362:	810307	822536	1225716	268125	621414	519818
Cpp-miR-2941-3p-1_supercont3.5:753632e753715:	1337	909	626	75	54	79
Cpp-miR-2951-1_supercont3.1464:4408e4477:	109067	142603	229301	43646	87264	77923
Cpp-miR-2952-3p_supercont3.5:753920e753983:	803	883	575	37	42	15
Cpp-miR-306_supercont3.83:80431e80502:	142382	143264	241227	60979	129774	62186
Cpp-miR-309-3p_supercont3.145:66026e66116:	82	453	78	9	35	36
Cpp-miR-31_supercont3.559:256532e256609:	18045	20281	26372	7620	13526	12681
Cpp-miR-315_supercont3.438:61916e61999:	32667	26932	40189	8914	25572	10846
Cpp-miR-316_supercont3.496:152458e152539:	3255	5115	6239	1697	3788	2725
Cpp-miR-317-3p-1_supercont3.36:1133161e1133241:	253064	283906	374108	87832	193038	133014
Cpp-miR-33_supercont3.1258:69328e69403:	100	28	128	1	122	34
Cpp-miR-375-1_supercont3.4:25124e25212:	76	128	61	79	45	46
Cpp-miR-7_supercont3.1:3357343e3357422:	1731832	2143425	3013255	972037	1867032	1229122
Cpp-miR-71_supercont3.366:117493e117583:	71503	93549	121830	37014	68330	56431
Cpp-miR-79-3p_supercont3.83:80579e80662:	1965	1545	2077	694	1195	809
Cpp-miR-87_supercont3.431:379743e379819:	110279	194728	260225	65405	145815	108660
Cpp-miR-92a_supercont3.722:174902e174982:	10060	10331	12828	1914	4415	3583
Cpp-miR-932-3p_supercont3.261:301401e301481:	29625	39407	42805	15721	21376	19115
Cpp-miR-957-3p_supercont3.787:29537e29622:	263669	303823	427284	140853	266896	154164
Cpp-miR-965-3p_supercont3.48:484122e484208:	92	225	178	76	186	54
Cpp-miR-970-3p_supercont3.495:35917e36003:	161006	145867	196978	56863	105004	85156
Cpp-miR-981_supercont3.431:151310e151408:	62191	40905	49332	18165	37752	20838
Cpp-miR-988-3p_supercont3.791:14282e14361:	3581	5222	4632	1535	3180	2097
Cpp-miR-989-3p_supercont3.315:321306e321394:	4959	887	301	98	198	83
Cpp-miR-993_supercont3.12:55477e55565:	177	322	162	40	65	113
Cpp-miR-996_supercont3.19:1437000e1437085:	842	1401	1739	523	1182	695
Cpp-miR-999-3p_supercont3.14:96865e96948:	1170545	888781	1402934	371652	728448	352108
Cpp-miR-iab-4_supercont3.12:681153e681228:	9	1	0	0	0	0
Cpp-novel-miR1_supercont3.64:982778e982859:	1380	1463	2129	1497	2432	1785
Cpp-novel-miR12_supercont3.8:2074722e2074801:	1032	1406	1981	697	1393	784
Cpp-novel-miR13supercont3.787:29538e29623:	262	150	296	116	251	143
Cpp-novel-miR17-3p_supercont3.57:559449e559540:	0	8	0	0	0	0
Cpp-novel-miR4_supercont3.153:639486e639575:	297	153	452	605	795	747
Cpp-novel-miR8-3p_supercont3.829:180337e180416:	28493	32947	45430	16471	27500	14315
cqu-bantam-3p_MIMAT0014421	480152	469572	762220	230795	430619	209778
cqu-bantam-5p_MIMAT0014420	14985	18493	25413	6097	14419	8857
cqu-let-7-3p_MIMAT0014367	32	60	39	2	15	0
cqu-miR-10-5p_MIMAT0014404	73999	69716	99901	26729	53788	38606
cqu-miR-100-3p_MIMAT0014388	6037	7178	8582	3828	7015	4258
cqu-miR-11-5p_MIMAT0014406	17749	21347	33973	12139	17896	11848
cqu-miR-1175-3p_MIMAT0014391	69	0	0	0	1	0
cqu-miR-12-5p_MIMAT0014394	10	1	0	0	0	0
cqu-miR-124_MIMAT0014360	38508	51420	41887	10832	24298	15774
cqu-miR-125-3p_MIMAT0014356	1765	1803	2232	764	1455	1005
cqu-miR-13_MIMAT0014368	183612	260470	306651	66534	158733	97079
cqu-miR-1889-3p_MIMAT0014441	2712	3294	5072	1666	2881	2225
cqu-miR-210-5p_MIMAT0014396	6007	7578	7611	1983	3520	2258
cqu-miR-252-3p_MIMAT0014374	1355	1192	1864	720	1294	684
cqu-miR-275_MIMAT0014364	206428	241408	281455	64940	147320	103001
cqu-miR-276-5p_MIMAT0014392__precursor_cqu-mir-276-2_MI0013589	36422	45213	59589	14233	32743	16296
cqu-miR-276-5p_MIMAT0014392_precursor_cqu-mir-276-1_MI0013589	8361	11607	18012	6148	12497	6421
cqu-miR-277_MIMAT0014371	347966	363656	563202	112883	249505	181193
cqu-miR-279-5p_MIMAT0014417	393	505	556	176	352	205
cqu-miR-281-3p_MIMAT0014359	13574	5390	7231	1819	3705	2160
cqu-miR-285-5p_MIMAT0014410	896	674	1184	190	524	396
cqu-miR-2941-1-5p_MIMAT0014434	25	0	0	0	0	0
cqu-miR-2941-2-5p_MIMAT0016971	0	0	0	0	0	0
cqu-miR-2951-3p_MIMAT0014433	150616	201899	281950	46656	111016	88423
cqu-miR-2951-5p_MIMAT0014432	108792	141602	228381	42932	86276	76451
cqu-miR-305-3p_MIMAT0014383	6024	5595	8694	3512	5908	3985
cqu-miR-305-5p_MIMAT0014382	3448	3114	4392	928	1887	1259
cqu-miR-308_MIMAT0014429	143	96	111	18	64	51
cqu-miR-31-3p_MIMAT0014426	2605	3145	4196	1179	2672	1538
cqu-miR-317-5p_MIMAT0014384	380	561	506	152	396	213
cqu-miR-71-3p_MIMAT0014401	70854	98997	130569	21333	58401	34054
cqu-miR-79_MIMAT0014430	207	254	221	66	91	61
cqu-miR-8-3p_MIMAT0014409	486365	374847	490603	152812	291752	225368
cqu-miR-8-5p_MIMAT0014408	81254	102225	159180	23298	39472	29193
cqu-miR-9-3p_MIMAT0014381	2781	2634	3552	766	1588	1366
cqu-miR-9-5p_MIMAT0014380	35300	27811	41554	10811	23253	13797
cqu-miR-932-5p_MIMAT0014414	16979	18055	18388	3774	9270	5403
cqu-miR-980_MIMAT0014428	1510	1227	1907	207	738	454
cqu-miR-988-5p_MIMAT0014362	545	635	1020	289	601	463
cqu-miR-993-3p_MIMAT0014376	890	905	1439	257	684	514
cqu-miR-998_MIMAT0014445	57109	65114	79353	19832	43447	27569

## Sheet: PredictedTargets
Full list of predicted target genes for the eight significantly differnetially expressed miRNA that are the consensus between both target prediction software, miRanda and RNAhybrid. Each gene name and description originally come from the Culex quinquefasciatus reference genome on VectorBase (VectorBase-55_CquinquefasciatusJohannesburg) and were later converted to gene IDs and descriptions from th…
UTR gene VectorBase	Gene description VectorBase	miRNA	log2FoldChange of miRNA	adjusted p-value of miRNA	Gene ID NCBI	Gene description NCBI	RNAhybrid minimum free energy	RNAhybrid p-value	miRanda minimum free energy
CPIJ003204	DNAJ chaperone	Cpp-miR-1891_supercont3.829	0.78667	0.000412747	LOC6034484	dnaJ homolog subfamily A member 1	-26.1	0.049675	-22.38
CPIJ003477	Cuticle protein				LOC6034846	adult cuticle protein 1	-26.6	0.004514	-22.42
CPIJ005376	Putative uncharacterized protein				LOC6037409	NA	-23.8	0.007073	-20.45
CPIJ007769	Testis development protein prtd				LOC6039718	KAT8 regulatory NSL complex subunit 3	-22.8	0.013529	-21.45
CPIJ008056	uncharacterized protein				LOC6040784	borealin	-28	0.001718	-25.1
CPIJ008582	Single-pass membrane and coiled-coil domain-containing protein 4 homolog				LOC6040843	single-pass membrane and coiled-coil domain-containing protein 4 homolog	-25.5	0.004637	-22.21
CPIJ009377	Signal recognition particle 54 kDa protein				LOC6041756	signal recognition particle 54 kDa protein	-24.1	0.008394	-20.81
CPIJ009100	uncharacterized protein				LOC6042062	cuticle protein 65	-24.5	0.02584	-22.92
CPIJ012676	Sugar transporter				LOC6045598	facilitated trehalose transporter Tret1	-27.4	0.000665	-24.71
CPIJ015947	purine nucleoside phosphorylase				NA	NA	-24.9	0.075383	-21.7
CPIJ007602	Calmodulin	Cpp-miR-283_supercont3.57	-0.705714	0.00173356	LOC6040387	calmodulin	-28.9	0.001193	-27.05
CPIJ008101	mitochondrial ATP synthase lipid binding protein precursor				LOC6040443	ATP synthase lipid-binding protein, mitochondrial	-27.7	0.025848	-40.23
CPIJ001276	defensin anti-microbial peptide	Cpp-miR-2941-3p-1_supercont3.5	-2.41705	1.08e-05	LOC6032313	defensin-C	-24.6	0.009508	-21.15
CPIJ006168	Acyl carrier protein				LOC6037732	acyl carrier protein, mitochondrial	-27	0.002472	-23.38
CPIJ010269	uncharacterized protein				NA	NA	-24.8	0.043581	-24.66
CPIJ011501	Short-chain dehydrogenase				LOC6043931	retinol dehydrogenase 12	-27.7	0.002292	-24.97
CPIJ012785	Protein quiver				LOC6046170	uncharacterized LOC6046170	-24.4	0.023691	-22.53
CPIJ001679	CGI-94 protein	Cpp-miR-2952-3p_supercont3.5	-3.30906	3.79e-09	LOC6032652	probable U3 small nucleolar RNA-associated protein 11	-28.7	0.013753	-26.39
CPIJ001395	Translocase of outer membrane 34				LOC6032747	protein unc-45 homolog B	-24.7	0.033842	-21.12
CPIJ007515	uncharacterized protein				LOC6039816	transcription activator MSS11	-23.2	0.035026	-21.24
CPIJ008580	mitochondrial carrier protein, putative				LOC6040841	S-adenosylmethionine mitochondrial carrier protein homolog	-25.5	0.002791	-21.56
CPIJ010269	uncharacterized protein				NA	NA	-24.5	0.099253	-21.33
CPIJ012785	Protein quiver				LOC6046170	uncharacterized LOC6046170	-30.1	0.002798	-25.04
CPIJ019501	Hydroxyacylglutathione hydrolase				LOC6053690	hydroxyacylglutathione hydrolase, mitochondrial	-29.9	0.001126	-26.78
CPIJ003061	acyl-CoA oxidase	Cpp-miR-92a_supercont3.722	-0.624488	0.000412747	LOC6034072	probable peroxisomal acyl-coenzyme A oxidase 1	-24	0.027921	-20.3
CPIJ011935	uncharacterized protein				LOC6044669	NA	-25.3	0.025106	-22.13
CPIJ014125	Short-chain dehydrogenase				LOC6047517	NA	-22.4	0.089809	-21.64
CPIJ014344	Rhomboid-like protein				NA	NA	-27.3	0.012155	-23.91
CPIJ004918	Ankyrin repeat and MYND domain-containing protein 2	Cpp-novel-miR1_supercont3.64	1.27814	5.14e-11	LOC6036558	ankyrin repeat and MYND domain-containing protein 2	-24.2	0.014296	-20.78
CPIJ003731	uncharacterized protein	Cpp-novel-miR4_supercont3.153	2.31099	4.56e-09	LOC6035068	protein C3orf33 homolog	-26.8	0.000858	-24.39
CPIJ003887	uncharacterized protein	cqu-miR-8-5p_MIMAT0014408	-0.700794	7.4e-05	LOC6035344	nucleoplasmin-like protein	-30	0.001829	-26.12
CPIJ015203	Zinc finger protein 255				LOC6044386	zinc finger C2H2 protein ECU03_0790	-29.9	0.00055	-24.45
